# Supplementary material for: Predicting resistance to chemotherapy using chromosomal instability signatures
Source: Nat Genet. 2025 Jun 23;57(7):1708–17. doi: 10.1038/s41588-025-02233-y (PMC12283407; doi:10.1038/s41588-025-02233-y)
Supplement: Supplementary file 4 — Supplementary Tables 1–8. [file 41588_2025_2233_MOESM4_ESM.xlsx]

## Sheet: Info
List of supplementary tables included in this Excel file
Supplementary Table 1. Linear regression model for correlating response to paclitaxel (AUC) with activity levels of CX3 and CX5 signatures
Supplementary Table 2. Platinum-based chemotherapy resistant status for organoid and spheroid samples
Supplementary Table 3. Clinical characteristics of the OV04 cohort
Supplementary Table 4. Power calculation results for Phase II and Phase III survival analysis cohorts
Supplementary Table 5. Clinical characteristics of the primary and metastatic cohorts analysed in this study
Supplementary Table 6. Performance assessment of copy number features and signatures to predict resistance to platinum, taxane and anthracycline in the OV04 cohort
Supplementary Table 7. Sources of data used in this study
Supplementary Table 8. Software packages used in this study

## Sheet: TableS1
Predictors	Estimates	CI	p-value
(Intercept)	0.45	[0.41, 0.48]	<0.001
CX3	-0.14	[-0.29, 0.01]	0.067
CX5	-0.34	[-0.74, 0.05]	0.089
CX3 * CX5	0.69	[-0.56, 1.94]	0.281
R2 adjusted = 0.025
Number of cells = 287

## Sheet: TableS2
Patient ID	Sample type	Sample ID	Platinum sensitivity
75	organoid	23868org	sensitive
297	organoid	54276org	resistant
366	organoid	32077org	sensitive
409	organoid	54288org	resistant
571	organoid	151773org	sensitive
627	organoid	119127org	resistant
788	organoid	119178org	resistant
920	organoid	151723org	resistant
333	spheroid	118947	sensitive
338	spheroid	54356	sensitive
364	spheroid	32072	resistant
409	spheroid	54289	resistant
413	spheroid	54327	sensitive
466	spheroid	118976	sensitive
525	spheroid	80720	sensitive
626	spheroid	119016	resistant
648	spheroid	80601	resistant
669	spheroid	80630	sensitive
687	spheroid	118902	resistant
788	spheroid	119178	resistant
800	spheroid	119120	resistant
839	spheroid	119025	sensitive
875	spheroid	119136	sensitive

## Sheet: TableS3
		Tissue (N=50)	Plasma (N=9)	TSO500 (N=8)
Age at Diagnosis	<50	3	1	1
	50-60	12	2	2
	60-70	22	6	4
	70-80	12	0	1
	>80	1	0	0
Tumour Stage	Unknown	0	1	0
	I	0	0	1
	II	2	1	1
	III	31	2	5
	IV	17	5	1
BRCA Mutated	BRCA1	0	0	0
	BRCA2	0	0	0

## Sheet: TableS4_PhaseIII
Dataset	Cohort	Chemotherapy	Required Resistant Sample Size	Actual Resistant Sample Size	Powered Resistant HR	Powered	Required Sensitive Sample Size	Actual Sensitive Sample Size	Powered Sensitive HR	Powered
HMF	Breast	platinum	106	75	3.07361	FALSE	62	2	0.0383844	FALSE
HMF	Breast	taxane	35	34	4.10436	FALSE	29	51	0.375746	TRUE
HMF	Breast	doxorubicin	26	67	2.27259	TRUE	26	18	0.242797	FALSE
HMF	Skin	platinum	2063	168	45.3818	FALSE	262	23	0.0285577	FALSE
HMF	Uterus	taxane	28	7	6.3472	FALSE	33	3	0.0666783	FALSE
HMF	Uterus	doxorubicin	149	20	92.5841	FALSE	47	8	0.0251595	FALSE
HMF	Bone/Soft tissue	taxane	130	46	15.0759	FALSE	119	26	0.0301235	FALSE
HMF	Bone/Soft tissue	doxorubicin	54	21	8.52512	FALSE	50	33	0.17903	FALSE
HMF	Prostate	platinum	295	187	3.82895	FALSE	255	33	0.0539838	FALSE
HMF	Prostate	taxane	34	59	2.79593	TRUE	24	92	0.506331	TRUE
HMF	Pancreas	platinum	174	11	5.03514	FALSE	442	2	0.00370062	FALSE
HMF	Pancreas	taxane	288	45	67.6923	FALSE	75	35	0.0977195	FALSE
HMF	Esophagus	platinum	110	14	4.47816	FALSE	212	1	0.00989766	FALSE
HMF	Esophagus	taxane	21	8	10.3643	FALSE	42	33	0.199829	FALSE
HMF	Ovary	platinum	114	15	3.64755	FALSE	103	1	0.0148558	FALSE
HMF	Urothelial tract	platinum	103	59	3.1921	FALSE	267	7	0.00566018	FALSE
HMF	Head and neck	platinum	197	8	37.7148	FALSE	44	3	0.0525719	FALSE
HMF	Head and neck	taxane	24	3	39.7245	FALSE	83	9	0.00736324	FALSE
HMF	Head and neck	doxorubicin	65	10	52.0589	FALSE	36	2	0.00608527	FALSE
TCGA	OV	platinum	33	26	1.95598	FALSE	44	16	0.447255	FALSE
TCGA	OV	taxane	14	25	1.98961	TRUE	12	34	0.540033	TRUE
TCGA	OV	doxorubicin	11	35	1.83236	TRUE	14	50	0.503254	TRUE
TCGA	LUAD	taxane	21	7	8.0272	FALSE	18	7	0.199378	FALSE
TCGA	LUSC	platinum	917	1	110.459	FALSE	274	1	0.02076	FALSE
TCGA	LUSC	taxane	24	6	9.85924	FALSE	29	14	0.162522	FALSE
TCGA	PRAD	taxane	37	13	14.2009	FALSE	35	4	0.0109968	FALSE
TCGA	UCEC	platinum	284	5	9.41708	FALSE	79	3	0.132059	FALSE
TCGA	UCEC	taxane	42	3	13.2957	FALSE	63	3	0.102472	FALSE
TCGA	UCEC	doxorubicin	31	33	4.3787	TRUE	60	38	0.15048	FALSE
TCGA	PAAD	platinum	70	64	2.90386	FALSE	45	6	0.063566	FALSE
TCGA	CESC	taxane	93	27	20.8326	FALSE	39	10	0.0594076	FALSE
TCGA	SARC	platinum	224	25	25.0163	FALSE	134	15	0.0416919	FALSE
TCGA	SARC	doxorubicin	11	11	3.46815	FALSE	18	15	0.235938	FALSE
TCGA	TNBC	taxane	NA	NA	NA	FALSE	48	12	0.165542	FALSE

## Sheet: TableS4_PhaseII
Dataset	Cohort	Chemotherapy	Required Sample Size	Actual Sample Size	Powered HR	Powered	Phase III
HMF	Breast	Platinum	124	31	8.96806	FALSE
HMF	Breast	Taxane	28	52	3.44166	TRUE	TRUE
HMF	Breast	Anthracycline	21	60	2.67768	TRUE	TRUE
HMF	Lung	Platinum	212	78	6.10626	FALSE
HMF	Lung	Taxane	68	16	33.5421	FALSE
HMF	Skin	Platinum	Inf	4	Inf	FALSE
HMF	Lung	Platinum	57	5	39.7245	FALSE
HMF	Lung	Taxane	68	16	33.5421	FALSE
TCGA	OV	Platinum	32	346	1.39113	TRUE	FALSE
TCGA	OV	Taxane	11	108	1.71754	TRUE	TRUE
TCGA	OV	Anthracycline	11	81	1.85759	TRUE	TRUE
TCGA	PRAD	Taxane	11	3	22.7429	FALSE
TCGA	UCEC	Platinum	85	83	3.02736	FALSE
TCGA	UCEC	Taxane	24	47	3.30089	TRUE
TCGA	UCEC	Anthracycline	28	18	8.13205	FALSE
TCGA	TGCT	Platinum	249	23	37.0029	FALSE
TCGA	PAAD	Platinum	120	11	37.4339	FALSE
TCGA	CESC	Platinum	62	55	3.20381	FALSE
TCGA	CESC	Taxane	21	6	22.7429	FALSE
TCGA	SARC	Platinum	25	3	22.7429	FALSE
TCGA	SARC	Anthracycline	15	27	3.44954	TRUE	FALSE
TCGA	BRCA	Taxane	55	42	6.91661	FALSE

## Sheet: TableS5_TCGA_OV_PLAT_II
		TCGA-OV PLATINUM
		Resistant	Sensitive
Age
	<50	30	53
	50-59	59	60
	60-69	58	35
	70-79	46	24
	>80	11	5
Tumour_Stage
	I	0	0
	II	0	0
	III	176	146
	IV	28	31
	Unknown	0	0
Tumour_grade
	1	0	0
	2	0	0
	3	204	177
	4	0	0
	Unknown	0	0
Treatment_lines
	1st regimen	204	177
	Unknown	0	0
Censoring
	0	58	59
	1	146	118
	Unknown	0	0

## Sheet: TableS5_TCGA_SARC_ANTHR_II
		TCGA-SARC ANTHRACYCLINE
		Resistant	Sensitive
Age
	<50	3	4
	50-59	6	4
	60-69	4	3
	70-79	1	1
	>80	0	1
Treatment_lines
	1	8	10
	2	3	2
	3	2
	4	1	1
	Unknown	0	0
Censoring
	0	3	7
	1	11	6
	Unknown	0	0

## Sheet: TableS5_TCGA_BRCA_TAX_III
		TCGA-BRCA TAXANE
		Resistant Experimental	Resistant Control	Sensitive Experimental	Sensitive Control
Age
	<50	14	8	31	5
	50-59	20	8	25	10
	60-69	13	5	26	12
	70-79	4	2	4	7
	>80	0	0	0	0
	Unknown	0	0	1	0
Clinical_Stage
	I	0	0	0	0
	II	0	0	0	0
	III	0	0	0	0
	IV	0	0	0	0
	Unknown	51	23	87	34
Pathological_Stage
	I	0	0	0	0
	II	35	14	63	23
	III	15	9	22	10
	IV	0	0	1	0
	Unknown	1	0	1	1
Tumour_grade
	1	0	0	0	0
	2	0	0	0	0
	3	0	0	0	0
	4	0	0	0	0
	Unknown	51	23	87	34
BRCA_Mutation_Status
	BRCA1 Hypermethyl.	0	0	0	0
	somatic BRCA2+LOH	0	0	0	0
	Unknown	0	0	0	0
	WT BRCA1/2	45	20	77	34
	WT BRCA1/2 TCGA	0	0	0	0
	WT BRCA1/2+LOH	0	0	0	0
	germline BRCA1	2	1	2	0
	germline BRCA1+LOH	0	0	0	0
	germline BRCA2	2	2	1	0
	germline BRCA2+LOH	0	0	0	0
	RAD51C Hypermethyl.	0	0	0	0
	somatic BRCA1	0	0	7	0
	somatic BRCA1+LOH	0	0	0	0
	somatic BRCA2	2	0	0	0
BRCA_Subtype
	ER	38	19	57	19
	ER/HER2	0	0	2	1
	ER/PR	32	17	47	13
	ER/PR/HER2	1	2	5	1
	HER2	2	2	7	4
	PR	32	18	48	15
	PR/HER2	1	2	5	1
	TNBC	9	1	22	7
	Unknown	4	2	7	6

## Sheet: TableS5_TCGA_OV_TAX_III
		TCGA-OV TAXANE
		Resistant Experimental	Resistant Control	Sensitive Experimental	Sensitive Control
Age
	<50	4	9	3	4
	50-59	6	18	5	11
	60-69	6	6	8	13
	70-79	2	5	7	7
	>80	0	1	2	3
	Unknown	0	0	0	0
Tumour_Stage
	I	0	0	0	0
	II	0	0	0	0
	III	11	36	23	33
	IV	7	3	2	5
	Unknown	0	0	0	0
Tumour_grade
	1	0	0	0	0
	2	0	0	0	0
	3	18	39	25	38
	4	0	0	0	0
	Unknown	0	0	0	0

[truncated: 21 more sheets: TableS5_TCGA_OV_ANTHR_III, TableS5_TCGA_HNSC_PLAT_III, TableS5_TCGA_LUAD_TAX_III, TableS5_TCGA_LUSC_PLAT_III, TableS5_TCGA_LUSC_TAX_III, TableS5_TCGA_SARC_ANTHR_III, TableS5_TCGA_STAD_PLAT_III, TableS5_TCGA_UCEC_PLAT_III, TableS5_TCGA_UCEC_TAX_III, TableS5_HMF_BONE_ANTHR_III, TableS5_HMF_BREAST_TAX_III, TableS5_HMF_BREAST_ANTHR_III, TableS5_HMF_OVARIAN_PLAT_III, TableS5_HMF_OVARIAN_TAX_III, TableS5_HMF_OVARIAN_ANTHR_III, TableS5_HMF_UTERINE_ANTHR_III, TableS5_HMF_PROSTATE_TAX_III, TableS6_CoxModel_Components, TableS6_CoxModel_Signatures, TableS7_Data_Sources …]
